# Supplementary material for: The prevalence and patterns of hearing loss in Jordan: A cross-sectional study
Source: PLoS One. 2024 Aug 15;19(8):e0304125. doi: 10.1371/journal.pone.0304125 (PMC11326548; doi:10.1371/journal.pone.0304125)
Supplement: S1 Data — (XLSX) [file pone.0304125.s001.xlsx]

## Sheet: Sheet1
serial number	Age	Gender (male=1, female =2)	Profession (Non-worker=0, Health-care provider=1, Teacher=2, Engineer=3, Manager=4, Fieldworker=5, Secretary=6, Accountant=7, Professor=8, Military= 9, Retired= 10, Other= 11	Educational years : elementary=1 , intermediate=2 , high school=3 , bachelor=4, master=5 , PhD=6, diploma=7	Marital status (single=1, married= 2, divorced=3, widow= 4)	governorates (Irbid=1, Jarash=2, Ajloun=3, Amman=4, And Zarqa=5)	Laterality (uni=1, bi=2)	hearing loss severity (mild=1, moderate=2, moderatly severe=3, severe=4, and profound= 5)	Hearing loss type (CHL=1, SNHL=2, MHL=3)	configuration (sloping= 1, reverse sloping= 2, cockie bite shape =3, flat=4, tent shaped= 5, corner= 6, high frequency=7, notch=8)
1	63	1	3	4	2	1	2	1	2	7
2	19	1	0	3	1	1	2	1	2	5
3	21	1	11	3	1	1	2	1	2	7
4	69	1	10	3	2	1	2	1	2	7
5	50	1	10	3	2	1	2	1	2	8
6	59	2	10			1	2	4	2	1
7	53	1	5	3	2	1	2	4	3	2
8	63	1	5	2	2	1	2	1	2	4
9	33	1	6	4	s	1	1	2	1	4
10	60	2	0	s		1	2	1	2	4
11	73	1	3	4	2	1	2	1	2	1
12	26	2		s		3	2	2	2	3
13	13	2	0	2	1	3	2	2	2	4
14	69	1				3	2	1	2	1
15	54	1				3	1	1	1	8
16	36	2				3	2	4	2	6
17	27	1	2	4	1	2	2	2	2	4
18	27	1	1	4	1	2	2	4	3	5
19	46	2	2	5	2	2	2	3	3	4
20	59	2	10	1	4	2	2	1	2	8
21	19	2	0	4	1	2	1	4	2	4
22	55	1	6	7	2	2	2	2	2	1
23	68	2	0	1	2	2	2	1	2	7
24	s	2	0	1	2	2	1	3	3	5
25	17	1	0	3	1	2	2	1	2	4
26	65	2	0	1	2	2	2	2	3	5
27	19	1	0	4	1	2	2	1	1	5
28	49	1	2	4	2	2	1	3	2	5
29	50	1	5	4	2	2	1	1	2	7
30	72	1	0	2	2	2	2	1	2	4
31	76	1	0	3	2	2	2	3	2	1
32	84	2	0	1	2	2	2	4	2	4
33	89	1	0	1	2	2	2	4	2	4
34	33	1	0	1	1	2	2	3	3	3
35	48	1	4	4	2	4	2	1	1	2
36	12	1	0	1	1	4	2	3	1	2
37	74	2	0	1	4	4	2	3	3	4
38	45	1	11	1	2	4	2	1	1	2
39	20	1	1	4	1	4	2	4	2	4
40	35	1	0	4	2	4	2	4	2	4
41	45	1	0	4	2	4	1	2	2	7
42	68	1	0	7	2	4	1	2	2	1
43	79	1	3	4	2	4	2	3	3	4
44	50	2	0	4	2	4	2	2	2	3
45	65	2	1	4	2	4	2	3	2	1
46	77	1	0	5	2	4	1	2	2	1
47	20	2	0	4	1	4	2	3	2	4
48	63	2	0	4	2	4	1	1	2	4
49	57	1	10	2	2	5	2	3	2	5
50	67	2	0	1	0	5	2	4	2	5
51	69	1	10	2	2	5	2	3	3	1
52	52	2	0	2	2	5	2	1	2	7
53	51	2	0	3	2	5	2	1	2	7
54	43	1	2	5	2	5	2	1	3	5
55	71	2	0	1	2	5	2	3	3	5
56	34	2	4	5	1	5	2	3	2	6
57	84	1	10	2	2	5	2	2	2	1
58	20	2	0	3	1	5	1	1	2	8
59	58	2	0	2	2	5	2	2	2	2
60	46	2	0	3	2	5	2	2	2	2
61	68	1	10	1	2	5	2	1	2	7
62	50	2	0	1	2	5	2	1	2	7
63	31	1	11	4	2	5	2	5	2	6
